# Supplementary material for: Determination of the complete genomic sequence of Neofusicoccum luteum mitovirus 1 (NLMV1), a novel mitovirus associated with a phytopathogenic Botryosphaeriaceae
Source: Arch Virol. 2017 Apr 27;162(8):2477–80. doi: 10.1007/s00705-017-3338-9 (PMC5506512; doi:10.1007/s00705-017-3338-9)
Supplement: Supplementary file 1 — Supplementary material 1 (TXT 2 kb) [file 705_2017_3338_MOESM1_ESM.txt]

>NlMV1
CGCATTGTCACGTAATGTTAATTACGTGACAATGGTGCTTATGCACGTAGATTATTACTAATCTACCGACCTTTCCTGCAACCTAATCTCCCTTGTGGTTAGAACTATTTGCTTTAACAACTAAAAACATGAAAACACAAAATAATCAAACCAAATTAATAATAATAAGGTTGATTATCTTGTTATTCAAGTTAGAGGTAAAACATGTAGTCCGTTTTATTAATGATTTTCAATCTTTAAGAAGTAAAAGTGGTATTATATATGCAATTCGATATATGAAGACAATGCGTCTTCATGTAACTCGTTACATATGTAAAAATCCTCTTAAAACTAATAAAGATGGAGTTTCATTAACAAAGGATTACTTTCCAAAACGAATCTTATACTTAAAGAAACTAATAGACTCTAATGATGTTAATAATATCAGAGGAGTACTTAGTCTACTTTATTATACAAGATCAGTCAAGCCTACCCAGAAGGAAGATAGTAAATTAAAACCTGATTTTTCAACAATAATATCGGAAAATAAAGCTAAAAAGGAATATACTATTCCTCATAACTTTATTAGATATTTTGTAGAAAAACACAAGTTAAAATCTACTACTCCCTCCTATGGACAAAACCTCCACTACATAAGTAGTAAGGCTTCACCATATGGTGTCTCAACACTTAACAGTACTTATGAAATATTTTCATTAAGTAATGTACATCACTCTAGACTAAATCTATTTCTTGATTTAGTAGGAGAGAAGGTTTATAACTTAATATTCGGTGATCTAATCAGGGGAACCTGAGAAGATAATCGTTTATTTAGTTATAAGTGTGAGCCCGGCTCAACTGGTAAACTTTCAATTGTTAAAGATCCAGAGTTAAAATTGAGAGTAATAGCCATTCTTGGTTATCATACTCAATTTTTATTAAAGCCTATACATGATAACCTTCTAAATTTATTAAGAAAATTTCCATGTGATAGGACTTTTACTCAAGATCCTTTTAACAAATGAAAGCCGAAAGGTAATGCCTTCCACTCTCTTGATTTATCTGCAGCAACTGATCGTTTTCCAATATCTTTACAAGTTAAATTATTATCTCATATTTATGATGAGAGAATAGCTTTAATATGAAAAGATCTATTGGTAAAACAATCATTTGCATACGGTAATTCCACATATAATTATGCTGTAGGACAACCTATGGGAGCTTACTCCTCATGGGCTGCCTTTACACTTACTCATCATTTAGTTGTTGAGTGAGCTGCATATTTATCTAGACAATGATCATTTAAGGATTATATATTATTAGGTGACGATATCGTTATAAATAATGATAAAGTTGCCAATAAATATAAAACTATAATGACACGTCTAGGTGTAGAAATATCTAATGCAAAGTCACATGTGTCTTATAATACATATGAATTTGCAAAAAGATGAATCAAATCGGGAGTTGAGGTTAGCCCAGTACCATTAAGAGGTATTGTTAATAATTTCAAAAATTTAAATGTTGTTTTAATGCAACTTATAAATTATAGAAATAAAATTAATGATACTTTTGATGGTACCAGTTTACAGTTGGTTAAAGAAATTTATAAAGATATTAAAATCAATAAATACTTCTTATCAAGAAGCAGAATTGATTCGATATGTTATAAATTTTATCACTCATACAGATATAGTATTGGTTTAGCAACAAATCTAGAAATGAAATTGTTTCTAGAAAAGTTACTTCCTGATAAAATACCTGTACCAAGTGAGGAGTTAATTCCCTTATTTATAAGGGAACTCCTTGTTGGAACGTTAACCTTCGAAGTTGAGAAATTAGCAAAATCTGCTGGAACAACTTATAAAGATTTTATAAATTATTATAAAACTAAAAAGTTATCCAATATGAAATTGTTAAAATCTCATCCATTCACACATGCACTACATGCATCATTAACTAGTAGTAAAAAGCGTTTACTAAATGTAAACAAACTTGATAATACTAATTTAATTGATACTATAGTGGATATGCGACTAGAGAAAGTAGATAAACTCGTTCAAGAGTTTAGAGATCCTACTATAAAGGTGGCAAAACTTGATAAGTTGTGAAACGATGTTTTAAAAAGAATGAAACAAATCAATTTAGAACATGAATCACACTGATCAAGAAGCCCTACACTTATTGGTGCAGGTCCACCTATAGGGAATCAATACTTTGAACAAGTATTATCTGATCCTCTAGGAAAGCTTGACGTTCTTCGTTATGGAATTTTACTGTAACTGTTGGACCCACCATTTGGATGGTGCGCCTAACTTGTTAACAAGGTAAAATACCCGGGCATATACATAAATGTATATGTCGGTACTTACGTACCCATTTTCTCATGTCGAAAGGCATGAGAGAATGC--------------------------------------------------------------------------------------------------------------------------------------------------------------------------------------------------------------------------------------------------------------------------------------------------------------------------------------------------------------------------
